# Supplementary material for: OsFH3 Encodes a Type II Formin Required for Rice Morphogenesis
Source: Int J Mol Sci. 2021 Dec 9;22(24):13250. doi: 10.3390/ijms222413250 (PMC8706662; doi:10.3390/ijms222413250)
Supplement: Supplementary file 1 [file ijms-22-13250-s001.zip]

Archive with 6 entries (6 files):
- Supplemental material.pdf
- Supplemental Movie S1. actin alone.avi
- Supplemental Movie S2. OsFH3FH2.avi
- Supplemental Movie S3. OsFH3 FH1-FH2.avi
- Supplemental Movie S4. OsFH3FH1FH2 profilin.avi
- Supplemental_Movie S5. OsFH3-eGFP mScarlet-FABD2.avi
